# Supplementary material for: Social Media Use and Sleep Quality in Adolescents and Young Adults: A Scoping Review of Reviews
Source: Children (Basel). 2025 Dec 30;13(1):51. doi: 10.3390/children13010051 (PMC12840076; doi:10.3390/children13010051)
Supplement: Supplementary file 1 [file children-13-00051-s001.zip]

Archive with 1 entries (1 files):
- children-4008845-supplementary.pdf
